# Supplementary material for: Physiological and Transcriptomic Responses of Bok Choy to Heat Stress
Source: Plants (Basel). 2024 Apr 13;13(8):1093. doi: 10.3390/plants13081093 (PMC11053463; doi:10.3390/plants13081093)
Supplement: Supplementary file 1 [file plants-13-01093-s001.zip]

Archive with 1 entries (1 files):
- plants-2914143-supplementary.pdf
